# Supplementary material for: Micro-Nano Plastic in the Aquatic Environment: Methodological Problems and Challenges
Source: Animals (Basel). 2022 Jan 25;12(3):297. doi: 10.3390/ani12030297 (PMC8833669; doi:10.3390/ani12030297)
Supplement: Supplementary file 1 [file animals-12-00297-s001.zip]

Archive with 1 entries (1 files):
- animals-1464987-supplementary.pdf
